# Supplementary material for: Seasonality and Locality Affect the Diversity of Anopheles gambiae and Anopheles coluzzii Midgut Microbiota from Ghana
Source: PLoS One. 2016 Jun 20;11(6):e0157529. doi: 10.1371/journal.pone.0157529 (PMC4913965; doi:10.1371/journal.pone.0157529)
Supplement: S1 Table — (XLSX) [file pone.0157529.s006.xlsx]

## Sheet: Sheet1
Town	Longitude	Latitude
Tahiru Akuraa	-1.638	8.228
Mahama Akuraa	-1.622	8.248
Kawampe	-1.566	8.449
Atta Akuraa	-1.599	8.282
Dawadawa 1	-1.5684	8.34607
Dawadawa 2	-1.5677	8.35955
Opeibea	-0.1801	5.5997
Korle-Bu	-0.23551	5.53915
Dzorwulu	-0.1968	5.6156
