# Supplementary material for: Seasonality and Locality Affect the Diversity of Anopheles gambiae and Anopheles coluzzii Midgut Microbiota from Ghana
Source: PLoS One. 2016 Jun 20;11(6):e0157529. doi: 10.1371/journal.pone.0157529 (PMC4913965; doi:10.1371/journal.pone.0157529)
Supplement: S2 Table — (XLSX) [file pone.0157529.s007.xlsx]

## Sheet: Dry season
Location	Number of guts	Forward MID	Reverse MID	Number of reads (with designated barcode)	Number of reads (post chimera detection)
Attakuraa	5	ACGAGTGCGT	ATATCGCGAG	5834	5788
Attakuraa	5	AGACGCACTC	TACTGAGCTA	1379	1362
Attakuraa	4	ATCAGACACG	ACGAGTGCGT	2136	2112
Attakuraa	4	CGTGTCTCTA	ACGAGTGCGT	1605	1595
Dawadawa No.1	5	AGACGCACTC	ACGAGTGCGT	4286	4227
Dawadawa No.1	5	AGACGCACTC	TGATACGTCT	2282	2251
Dawadawa No.1	5	AGACGCACTC	ATATCGCGAG	3083	3058
Dawadawa No.1	5	ATCAGACACG	ATCAGACACG	1406	1386
Dawadawa No.1	5	ATCAGACACG	ATATCGCGAG	4877	4838
Dawadawa No.2	5	AGACGCACTC	TCTCTATGCG	3938	3906
Dawadawa No.2	5	AGACGCACTC	CATAGTAGTG	864	838
Dawadawa No.2	5	AGACGCACTC	CGAGAGATAC	1995	1943
Dawadawa No.2	5	ATCAGACACG	CGTGTCTCTA	1076	1060
Dawadawa No.2	5	ATCAGACACG	CTCGCGTGTC	1042	1024
Dzorwulu	2	ACGAGTGCGT	ATCAGACACG	2683	2662
Dzorwulu	5	AGCACTGTAG	CGAGAGATAC	3440	3356
Dzorwulu	4	ATCAGACACG	TCTCTATGCG	3191	3118
Dzorwulu	5	ATATCGCGAG	ATCAGACACG	10139	9792
Kawampe	5	ACGAGTGCGT	CTCGCGTGTC	4452	4404
Kawampe	5	AGACGCACTC	ATCAGACACG	1391	1370
Kawampe	5	AGACGCACTC	CGTGTCTCTA	1826	1801
Kawampe	4	AGACGCACTC	CTCGCGTGTC	1640	1599
Kawampe	4	AGCACTGTAG	TCTCTATGCG	3053	3019
Kawampe	3	ATCAGACACG	TACTGAGCTA	2055	2043
Kawampe	5	ATCAGACACG	CGAGAGATAC	2570	2542
Opeibea	2	ACGAGTGCGT	CGAGAGATAC	2589	2572
Opeibea	5	AGCACTGTAG	CGTGTCTCTA	3224	3190
Opeibea	5	AGCACTGTAG	CTCGCGTGTC	4153	4144
Opeibea	5	ATCAGACACG	TGATACGTCT	2548	2529
Opeibea	5	ATCAGACACG	CATAGTAGTG	3836	3829
TOTAL				88593	87358

## Sheet: Rainy season
Location	Number of guts	Forward MID	Reverse MID	Number of reads (with designated barcode)	Number of reads (post chimera detection)
Attakuraa	2	AGCACTGTAG	CGTGTCTCTA	3092	2713
Attakuraa	2	ATCAGACACG	TGATACGTCT	1614	1166
Attakuraa	2	ATATCGCGAG	TACTGAGCTA	1979	1481
Attakuraa	2	AGACGCACTC	TACTGAGCTA	944	889
Kawampe	2	AGCACTGTAG	ACGAGTGCGT	1944	1577
Kawampe	2	CGTGTCTCTA	ATATCGCGAG	2241	1841
Kawampe	2	CGTGTCTCTA	TACTGAGCTA	2366	1956
Kawampe	2	AGACGCACTC	TGATACGTCT	1400	1014
Kawampe	2	ATATCGCGAG	CGAGAGATAC	1930	1564
Tahiru Akuraa	2	ACGAGTGCGT	ATATCGCGAG	1559	1110
Tahiru Akuraa	2	AGCACTGTAG	TCTCTATGCG	1114	861
Tahiru Akuraa	2	CGTGTCTCTA	ACGAGTGCGT	1058	911
Tahiru Akuraa	1	AGCACTGTAG	CATAGTAGTG	1138	813
Mahama Akuraa	2	ATCAGACACG	CTCGCGTGTC	2427	2075
Mahama Akuraa	2	AGACGCACTC	ACGAGTGCGT	1378	836
Mahama Akuraa	2	ATATCGCGAG	CATAGTAGTG	1788	1416
Mahama Akuraa	2	ATCAGACACG	CATAGTAGTG	1242	1090
Mahama Akuraa	2	ACGAGTGCGT	CTCGCGTGTC	2215	1913
Mahama Akuraa	2	ATATCGCGAG	TCTCTATGCG	3074	2569
Dawadawa	2	ATCAGACACG	ATATCGCGAG	4145	3424
Dawadawa	2	ACGAGTGCGT	TACTGAGCTA	2235	1975
Dawadawa	2	ACGAGTGCGT	ACGAGTGCGT	1225	1116
Dawadawa	2	CGTGTCTCTA	ATCAGACACG	3454	3060
Dawadawa	2	AGCACTGTAG	TACTGAGCTA	2997	2520
Korle-Bu	2	ATATCGCGAG	CTCGCGTGTC	857	728
Korle-Bu	2	CGTGTCTCTA	TCTCTATGCG	495	346
Korle-Bu	2	AGCACTGTAG	TGATACGTCT	6453	6290
Korle-Bu	2	AGACGCACTC	TCTCTATGCG	2573	2189
Korle-Bu	2	AGCACTGTAG	CGAGAGATAC	2058	1942
Opeibea	2	AGCACTGTAG	ATATCGCGAG	2620	2317
Opeibea	2	CGTGTCTCTA	CTCGCGTGTC	2722	2439
Opeibea	2	AGCACTGTAG	CTCGCGTGTC	2539	1835
Opeibea	2	AGACGCACTC	CGTGTCTCTA	1941	1479
Opeibea	2	AGACGCACTC	ATCAGACACG	2900	2431
Dzorwulu	2	CATAGTAGTG	ATCAGACACG	1572	1489
Dzorwulu	2	AGACGCACTC	CGAGAGATAC	2204	1788
Dzorwulu	2	ATATCGCGAG	TGATACGTCT	3235	2922
Dzorwulu	2	AGACGCACTC	CTCGCGTGTC	2681	2273
Dzorwulu	2	ATATCGCGAG	ATCAGACACG	1252	867
TOTAL				84661	71225
