# Supplementary material for: Seasonality and Locality Affect the Diversity of Anopheles gambiae and Anopheles coluzzii Midgut Microbiota from Ghana
Source: PLoS One. 2016 Jun 20;11(6):e0157529. doi: 10.1371/journal.pone.0157529 (PMC4913965; doi:10.1371/journal.pone.0157529)
Supplement: S3 Table — (XLSX) [file pone.0157529.s008.xlsx]

## Sheet: dry season
ID	Habitat Location	denovo297	denovo454	denovo656	denovo1594	denovo461	denovo465	denovo1369	denovo635	denovo1535	denovo1993	denovo2343	denovo163	denovo2248	denovo1315	denovo860	denovo1888	denovo2556	denovo400	denovo1985	denovo2391	denovo279	denovo1016	denovo70	denovo428	denovo266	denovo691	denovo851	denovo2140	denovo2165	denovo1753	denovo2330	denovo801	denovo1979	denovo803	denovo1648	denovo170	denovo1909	denovo442	denovo1454	denovo2473	denovo880	denovo1790	denovo1864	denovo1779	denovo2449	denovo452	denovo620	denovo2200
GUT.01	Ki_DD2	0	0	0	0	0	0	0	42	0	0	0	0	0	4	0	0	0	0	0	0	528	0	0	0	0	0	1	0	0	1	18	0	0	0	1	0	0	0	0	4	0	55	0	0	0	0	2	0
GUT.02	Ki_DD2	2	6	7	0	0	0	0	5	1	5	0	0	0	7	0	0	0	2	1	1	212	0	0	0	0	1	0	0	0	0	74	1	0	0	0	1	0	1	0	8	0	8	0	0	0	0	0	0
GUT.03	Ki_DD2	2	6	1	0	0	0	0	1	0	8	0	0	0	1	4	0	0	0	0	0	20	0	0	1	0	0	0	0	0	1	32	0	0	0	0	2	0	1	2	4	0	4	0	1	0	0	0	0
GUT.04	Ki_DD2	1	11	0	3	0	0	0	3	2	21	0	0	0	10	2	0	0	0	0	0	55	0	0	0	0	0	0	0	0	9	65	2	0	0	0	3	0	0	0	7	0	4	0	0	0	0	0	0
GUT.05	Ki_DD2	0	0	0	0	0	0	0	0	0	0	0	0	0	0	0	0	0	0	0	0	3	0	0	0	0	0	0	0	0	0	0	0	0	0	0	0	0	0	0	0	0	0	0	0	0	0	0	0
GUT.06	Ki_DD1	0	0	0	0	0	1	0	16	0	0	0	1	0	2	0	0	1	0	0	0	444	0	1	0	1	0	3	0	1	0	15	0	0	0	0	0	0	0	0	4	0	26	0	0	0	0	0	0
GUT.07	Ki_DD1	0	0	1	4	0	1	0	16	0	0	0	0	0	1	0	3	1	0	0	0	600	0	0	1	0	0	0	0	2	14	13	15	2	0	0	0	0	0	2	3	0	25	0	0	0	0	6	0
GUT.08	Ki_DD1	0	0	0	0	1	1	1	14	0	0	0	1	0	11	0	0	0	1	0	7	475	0	1	0	0	0	0	0	2	0	46	0	4	1	0	0	0	0	2	21	0	21	0	0	0	0	0	0
GUT.09	Ki_DD1	0	2	0	0	0	0	0	36	0	0	0	0	0	5	0	0	0	1	0	4	1657	0	1	1	5	0	0	1	5	0	43	0	0	0	0	0	0	0	0	6	0	38	0	1	0	0	0	0
GUT.10	Ki_DD1	0	0	0	0	0	0	0	34	0	0	0	1	0	10	0	0	1	2	0	2	1303	0	0	0	3	0	1	0	0	0	47	0	0	2	0	0	0	0	1	14	0	51	0	0	0	0	0	0
GUT.11	Ki_ATT	0	0	0	0	0	0	0	6	0	0	0	0	0	0	0	1	0	0	1	0	308	0	0	0	0	0	0	0	0	0	0	0	0	0	0	0	0	0	0	2	0	16	0	0	0	0	2	0
GUT.12	Ki_ATT	0	0	0	0	0	0	2	49	0	0	0	0	0	8	0	0	0	1	0	2	1580	0	0	2	1	2	0	1	1	0	26	0	0	0	0	0	0	0	2	9	0	56	0	2	0	0	0	0
GUT.13	Ki_ATT	1	2	4	0	0	0	0	3	0	0	0	0	0	0	0	0	0	0	0	0	291	0	0	0	0	0	0	0	1	0	23	0	0	0	0	0	0	0	0	3	0	8	0	0	0	0	0	0
GUT.14	Ki_ATT	0	0	0	0	0	0	0	17	0	0	0	1	0	0	0	0	0	0	0	0	132	0	1	0	2	2	1	1	0	0	1	0	0	0	0	0	0	0	0	2	0	13	0	0	0	0	0	0
GUT.15	Ki_KAW	0	0	0	0	0	0	0	14	0	0	0	0	0	2	0	10	1	1	1	4	364	0	0	0	0	0	0	0	0	0	28	0	0	2	9	0	0	0	0	6	0	20	0	0	3	9	0	7
GUT.16	Ki_KAW	0	0	0	0	0	1	0	10	0	0	0	0	0	2	0	0	1	0	0	1	227	0	0	0	0	0	1	0	1	0	8	1	1	0	0	0	0	0	0	2	0	8	0	1	0	0	0	0
GUT.17	Ki_KAW	3	6	12	0	2	2	0	33	3	8	0	0	0	25	2	0	1	0	0	1	606	0	0	0	1	0	0	0	1	0	124	0	0	0	0	0	0	4	0	42	0	43	0	0	0	0	0	0
GUT.18	Ki_KAW	0	0	1	0	1	0	0	14	0	0	0	1	0	2	0	0	0	1	1	2	497	0	0	0	1	0	1	0	2	0	12	0	0	1	0	0	0	0	0	6	0	29	0	0	0	0	0	0
GUT.19	Ki_KAW	0	0	4	0	0	0	0	25	1	0	0	1	0	13	0	0	0	0	3	2	724	0	0	3	1	0	0	0	0	0	40	0	0	0	0	0	0	2	2	13	0	40	0	1	0	0	0	0
GUT.20	Ki_KAW	0	0	2	0	0	0	0	18	0	0	6	0	14	0	0	0	0	0	0	1	163	4	0	1	0	0	0	0	1	0	6	0	0	0	0	0	0	0	0	0	8	12	5	0	56	339	0	0
GUT.21	Ki_KAW	0	0	0	0	1	0	0	17	0	0	0	0	0	1	0	0	0	0	0	6	285	0	0	0	0	0	0	1	2	0	18	1	1	0	1	0	0	0	1	11	0	24	0	3	0	0	0	0
GUT.25	Ac_OPB	0	0	0	0	1	1	1	8	0	0	0	0	0	3	0	0	0	0	0	0	338	0	0	0	0	1	0	2	0	0	3	0	0	0	0	0	0	0	1	3	0	19	0	0	0	0	0	0
GUT.26	Ac_OPB	1	0	0	0	1	0	0	10	0	0	0	1	0	3	0	0	0	0	0	0	175	0	0	0	1	0	0	1	0	0	6	1	0	0	0	0	0	0	1	2	0	16	0	0	0	0	0	0
GUT.27	Ac_OPB	0	0	0	0	0	0	0	7	0	0	0	0	0	1	0	0	0	1	0	0	73	0	0	2	0	0	0	0	0	0	4	0	0	0	1	0	32	0	0	0	0	7	0	1	1	0	0	0
GUT.28	Ac_OPB	0	0	0	0	0	0	0	6	0	0	0	0	0	2	0	0	0	0	0	0	133	3	1	0	0	0	0	1	0	1	1	0	0	0	0	0	0	0	0	3	0	18	6	0	0	0	2	0
GUT.29	Ac_OPB	0	0	0	0	0	0	1	12	0	0	0	2	0	4	0	0	0	3	1	2	457	0	0	3	2	0	0	2	0	1	33	0	0	0	0	0	0	0	0	13	0	16	0	1	0	0	0	0
GUT.30	Ac_DZW	0	0	0	0	0	0	0	0	0	0	0	0	0	0	0	0	0	0	1	2	67	0	0	0	0	0	0	0	0	0	4	0	0	0	0	0	0	0	0	1	0	1	0	0	0	0	0	0
GUT.31	Ac_DZW	0	0	0	0	0	0	0	1	0	0	0	0	0	0	0	0	0	0	0	0	5	0	0	0	0	0	0	0	0	0	0	0	0	0	0	0	0	0	0	0	0	1	0	0	0	0	0	0
GUT.32	Ac_DZW	0	0	0	0	0	0	0	4	0	0	0	0	0	0	0	0	0	0	0	0	111	0	0	0	0	0	0	0	0	0	5	0	0	0	0	0	2	0	0	1	0	8	0	0	0	0	0	0
GUT.33	Ac_DZW	0	0	4	0	0	0	1	28	0	0	0	0	0	8	0	1	0	1	0	0	500	0	2	1	2	0	0	0	0	0	18	0	0	0	0	0	0	0	0	5	0	48	0	0	0	0	0	0
[truncated: 122 more columns]

## Sheet: rainy season
ID	Habitat Location	denovo46	denovo1180	denovo721	denovo690	denovo267	denovo944	denovo695	denovo1058	denovo731	denovo719	denovo737	denovo183	denovo1186	denovo521	denovo116	denovo673	denovo1060	denovo1030	denovo345	denovo1020	denovo151	denovo1144	denovo1271	denovo1033	denovo165	denovo66	denovo40	denovo1190	denovo484	denovo43	denovo12	denovo423	denovo1269	denovo950	denovo1174	denovo217	denovo214	denovo610	denovo159	denovo164	denovo117	denovo1113	denovo702	denovo330	denovo534	denovo385	denovo665	denovo488
GUT.101	Ac_ATT	0	0	0	0	0	0	0	0	0	0	0	0	0	0	0	0	0	0	0	0	0	0	521	5	0	0	0	0	0	0	0	0	0	0	0	1	0	0	34	0	0	0	0	0	0	0	0	0
GUT.102	Ac_ATT	0	0	0	1	0	0	0	0	0	0	0	0	0	0	0	0	0	0	0	0	0	0	0	0	0	0	0	0	0	0	0	0	0	0	0	0	0	0	0	0	0	0	0	0	0	0	0	0
GUT.103	Ac_ATT	1	0	0	0	0	0	0	0	0	0	0	0	0	0	0	0	9	0	0	0	0	0	0	0	0	0	0	0	0	0	0	0	0	0	0	0	0	0	0	0	0	0	0	0	0	0	0	0
GUT.104	Ac_ATT	0	0	0	0	0	0	0	0	0	0	0	0	0	0	0	0	0	0	0	0	0	0	0	0	0	1	0	0	0	0	0	0	0	0	0	0	0	0	0	0	0	0	0	0	0	0	0	2
GUT.105	Ki_KAW	0	0	0	0	0	0	0	0	0	1	0	0	0	0	0	0	0	6	0	0	0	0	0	0	0	0	0	0	0	0	0	0	0	0	0	0	0	0	0	0	0	0	1	6	0	0	0	0
GUT.107	Ki_KAW	0	0	0	0	0	0	0	0	0	0	0	0	0	0	0	0	1	0	0	0	0	0	0	0	0	0	1	0	0	0	0	0	0	0	0	1	0	0	0	0	0	0	0	0	0	0	0	0
GUT.108	Ki_KAW	0	0	0	0	0	0	9	0	0	0	0	0	0	0	0	0	107	0	0	0	0	0	0	0	0	0	0	0	0	0	0	0	0	0	0	0	0	0	0	0	0	0	0	0	0	0	0	0
GUT.109	Ki_KAW	0	0	0	0	0	0	0	0	0	0	0	0	0	0	0	0	1	0	0	0	0	0	0	0	1	0	0	0	0	0	0	0	0	0	0	0	0	0	0	0	0	0	0	0	0	0	0	4
GUT.110	Ki_KAW	0	0	0	0	0	0	0	0	0	0	0	0	0	0	0	0	0	0	0	0	0	0	0	0	0	0	0	0	0	0	0	0	0	0	0	0	0	0	0	0	0	0	0	0	0	0	0	0
GUT.111	Ki_TAH	0	0	2	0	0	0	0	7	0	0	0	0	0	0	0	0	1	0	0	0	0	0	0	0	0	0	0	0	0	0	0	0	0	0	0	7	0	0	0	0	0	0	0	0	0	0	0	0
GUT.112	Ki_TAH	0	0	0	0	0	0	0	0	0	0	0	0	0	0	0	0	0	0	0	0	0	0	1	0	0	0	0	0	0	0	0	0	0	0	0	1	0	0	0	0	0	0	0	0	0	0	0	7
GUT.114	Ki_TAH	0	0	0	0	0	0	0	0	0	0	0	0	0	0	0	0	1	0	0	0	0	0	0	0	0	0	0	0	0	0	0	0	0	0	1	0	0	0	0	0	0	0	0	0	0	0	0	0
GUT.115	Ki_TAH	0	0	0	0	0	0	0	0	0	0	0	0	0	0	0	0	1	0	0	0	0	0	0	0	0	0	0	0	0	0	0	0	0	0	0	0	0	0	0	0	0	0	0	0	0	0	0	0
GUT.116	Ki_MAH	0	0	0	0	0	0	0	0	0	0	0	0	0	0	0	0	1	0	0	0	0	0	0	0	0	0	0	0	0	0	0	0	0	0	0	1	0	0	0	0	4	0	0	0	0	0	0	0
GUT.117	Ki_MAH	0	0	0	0	0	0	0	0	0	0	0	0	0	0	0	0	0	0	0	0	0	0	0	0	0	0	0	0	0	0	0	0	0	0	0	0	0	0	0	0	0	0	0	0	0	0	0	0
GUT.118	Ki_MAH	0	0	0	0	0	0	0	0	0	0	0	0	0	0	0	0	0	0	0	0	0	0	0	0	0	0	0	0	0	0	0	0	0	0	0	0	0	0	0	0	1	0	0	0	0	0	0	0
GUT.119	Ki_MAH	0	0	0	18	0	0	0	0	0	0	0	0	0	0	0	0	4	0	0	0	0	0	0	0	0	0	0	0	0	0	0	0	0	0	0	0	4	0	0	0	3	0	0	0	0	0	0	0
GUT.120	Ki_MAH	0	0	0	0	0	0	0	0	0	0	0	0	0	0	0	0	2	0	0	0	0	0	0	0	0	0	0	0	0	2	0	0	0	0	0	0	0	0	0	0	0	0	0	0	0	0	0	0
GUT.121	Ki_MAH	0	0	0	0	0	0	0	0	0	0	0	0	0	0	0	0	0	0	0	0	0	0	0	0	0	0	1	0	0	0	0	0	0	0	0	0	0	0	0	0	0	0	0	0	0	0	0	0
GUT.122	Ki_DD1/2	0	0	0	0	0	0	0	0	0	0	0	0	0	0	0	10	15	0	0	0	0	0	0	0	0	0	0	0	0	0	0	0	0	0	0	0	0	0	0	0	0	0	0	0	0	0	0	0
GUT.123	Ki_DD1/2	0	0	0	0	0	0	0	0	0	0	0	0	0	0	0	0	0	0	0	0	0	0	0	0	0	0	0	0	0	0	0	0	0	0	0	2	0	0	0	0	0	0	0	0	0	0	0	0
GUT.124	Ki_DD1/2	0	0	0	0	0	0	0	0	0	0	0	0	0	0	0	0	0	0	0	0	0	0	0	0	0	0	0	0	0	0	0	0	0	0	0	0	0	0	0	0	0	0	0	0	0	0	0	0
GUT.125	Ki_DD1/2	0	0	9	0	0	0	0	0	0	0	0	0	0	0	8	0	3	0	0	0	0	0	1	0	0	0	0	0	0	0	0	0	0	0	1069	0	0	0	0	0	0	0	0	0	0	0	0	0
GUT.126	Ki_DD1/2	0	0	0	0	0	0	1	0	4	0	16	7	0	0	2	0	6	0	0	0	0	0	3	0	0	1	4	0	24	3	0	0	0	0	2	32	0	0	0	1	0	0	4	0	26	0	2	763
GUT.129	Ac_KBU	0	0	0	0	0	0	0	0	0	0	0	0	0	0	0	0	0	0	0	0	0	0	0	0	0	0	0	0	0	0	0	0	0	0	2	0	0	0	0	1	0	0	0	0	0	0	0	0
GUT.131	Ac_KBU	0	0	0	0	0	0	0	0	0	0	0	0	0	0	0	0	0	0	0	0	0	0	0	0	0	0	0	0	0	0	0	0	0	0	1	0	0	0	0	0	0	0	0	0	5	0	1	6252
GUT.132	Ac_KBU	0	3	0	0	0	0	0	0	0	0	0	0	0	0	0	0	0	0	0	0	1	0	1	0	0	0	0	0	0	0	0	0	0	0	0	0	0	0	0	0	0	0	0	0	0	0	0	0
GUT.133	Ac_KBU	0	2	0	0	0	0	0	0	0	2	0	0	0	0	0	0	0	0	0	0	0	0	5	0	0	0	0	0	0	0	0	0	0	0	0	0	4	4	0	0	0	0	1	0	0	0	0	0
GUT.134	Ac_OPB	0	0	0	0	0	0	0	0	0	0	0	0	0	0	0	0	1	0	0	0	5	0	14	0	0	4	0	0	0	0	0	0	0	0	3	2	0	0	0	1	0	0	0	0	0	0	0	0
GUT.135	Ac_OPB	0	4	0	0	0	0	0	0	0	0	0	0	0	0	0	0	0	0	0	0	0	0	0	0	0	0	0	0	0	0	0	0	0	0	0	0	0	0	0	0	0	0	0	0	0	0	0	0
GUT.136	Ac_OPB	0	0	0	0	0	0	0	0	0	0	0	0	0	0	0	0	0	0	0	0	0	0	0	0	0	0	0	0	0	0	0	0	0	0	0	0	0	0	0	1	0	0	0	0	12	9	3	562
GUT.137	Ac_OPB	0	0	0	0	0	0	0	0	0	4	0	0	14	0	0	0	0	0	0	0	0	0	7	0	0	0	0	1	0	0	0	1	0	2	1	9	1	0	2	1	0	0	2	0	0	0	0	0
GUT.138	Ac_OPB	0	0	1	0	0	0	0	0	0	0	0	0	0	0	0	3	11	0	0	0	7	0	12	0	0	0	0	0	0	0	0	0	0	0	5	11	0	0	0	1	0	0	0	0	0	0	0	0
GUT.140	Ac_DZW	0	13	0	0	0	0	0	0	0	1	0	0	0	11	0	0	0	0	0	31	0	0	0	0	0	0	0	0	0	0	0	0	0	0	6	4	0	0	2	0	0	11	0	0	0	0	0	0
GUT.141	Ac_DZW	0	0	0	0	1	7	0	0	0	0	0	0	1	0	0	0	0	0	0	0	1	1	158	2	0	0	0	0	0	0	0	0	0	0	0	1	0	2	0	1	0	0	0	0	0	0	0	0
GUT.143	Ac_DZW	0	0	0	0	0	0	0	0	1	0	0	0	0	0	0	0	1	0	0	0	0	0	0	0	12	0	0	0	0	0	0	0	0	0	0	0	0	11	0	0	0	0	0	0	0	0	0	0
GUT.144	Ac_DZW	0	0	0	0	0	0	0	0	0	0	0	0	0	0	0	0	0	0	10	0	0	0	0	0	0	0	0	0	0	0	0	0	0	0	3	2	0	26	0	0	0	0	0	0	0	0	0	0
GUT.145	Ac_DZW	14	0	0	0	9	70	0	0	1	0	1	0	0	0	0	3	4	0	0	0	0	8	6	0	0	0	0	9	2	10	6	24	6	9	2	0	2	0	1	0	0	0	0	0	0	0	0	0
[truncated: 31 more columns]
