# Supplementary material for: Seasonality and Locality Affect the Diversity of Anopheles gambiae and Anopheles coluzzii Midgut Microbiota from Ghana
Source: PLoS One. 2016 Jun 20;11(6):e0157529. doi: 10.1371/journal.pone.0157529 (PMC4913965; doi:10.1371/journal.pone.0157529)
Supplement: S4 Table — Families representing ≥1% of the microbiota are shown. (XLSX) [file pone.0157529.s009.xlsx]

## Sheet: dry season
Bacterial family	Ac_DZW					Ac_OPB						Ki_ATT					Ki_DD1						Ki_DD2						Ki_KAW
unclassified Actinobacteria	0	0	0	0		0.00229358	0.429921	0	0	0		0	0	0	0		0	0	0	0	0		0	0	0	0	0		0	0	0	0	0	0	0
Nocardioidaceae	0	0	0	0		0	0	0	0.280507	0		0	0	0	0		0	0	0	0	0		0	0	0	0	0		0	0	0	0	0	0	0
Rubrobacteriaceae	0	0	0.0243463	0		0	0	0.480164	0	0		0	0	0	0		0	0	0	0	0		0	0	0	0	0		0	0	0	0	0	0	0.0168776
Cytophagaceae	0	0	0	0.00550964		0	0.0125984	0	0	0		0	0	0.329498	0		0	0	0	0	0		0	0	0	0	0		0	0	0	0	0	0	0
Cyanobacteria_FamilyII	0.0164569	0	0	0.0413223		0.00458716	0	0.24487	0.280507	0.0747532		0	0	0	0		0	0	0	0	0		0	0	0	0	0		0	0	0	0	0	0	0.00421941
Bacillaceae	0	0	0	0		0	0	0	0.00158479	0		0	0	0	0		0	0	0	0	0		0	0	0.0334347	0	0		0	0	0	0	0	0	0.154008
Bacillales_Family XI	0	0	0	0		0.0688073	0	0	0	0.00564175		0	0	0	0		0	0	0	0	0		0	0	0	0	0		0	0	0	0	0	0	0
Staphylococcaceae	0.0101646	0	0.00180343	0.00964187		0.0389908	0.0456693	0.00273598	0	0.0296192		0	0.0786133	0.202929	0.0260223		0	0.00879397	0.000797448	0.0102828	0		0.0013245	0	0.00607903	0	0.0155794		0.00136426	0.630208	0	0.254329	0	0	0.0021097
Lactobacillaceae	0	0	0	0		0.155963	0.00629921	0	0	0		0	0	0	0		0	0	0	0	0		0	0	0	0	0		0	0	0	0	0	0	0
Streptococcaceae	0.0309777	0	0	0		0.0722477	0	0.00136799	0	0		0	0	0	0		0	0	0	0	0		0	0	0	0	0		0	0	0	0.0811688	0	0	0
Lachnospiraceae	0	0	0	0		0.151376	0	0	0	0		0	0	0	0		0	0	0	0	0		0	0	0	0	0		0.00136426	0	0	0	0	0	0
Bradyrhizobiaceae	0.000484027	0	0.00270514	0.0564738		0.0275229	0.0377953	0.0396717	0.0142631	0.0310296		0.108911	0.0327148	0.0313807	0.00743494		0.0271739	0.0175879	0.0374801	0.0457584	0.00761905		0.109934	0.00520833	0.0395137	0.00735294	0		0.00136426	0.0169271	0.0336341	0.0162338	0.0175983	0.00143678	0.0168776
Methylocystaceae	0	0	0	0		0	0	0	0	0		0	0	0	0.237918		0	0	0	0	0		0	0	0	0	0		0	0.00130208	0	0	0	0	0
Rhizobiaceae	0	0	0.00270514	0		0.00114679	0	0	0	0.0253879		0.0173267	0	0	0		0	0	0.397129	0	0		0	0	0	0	0		0	0.00130208	0	0	0	0	0
Aeromonadaceae	0	0	0	0.00550964		0.00802752	0.00314961	0	0.00633914	0.0155148		0.0049505	0	0.0617155	0		0	0.0339196	0	0.0092545	0.000634921		0.0013245	0.364583	0.586626	0.744281	0.981499		0	0	0.163249	0	0.0175983	0.00574713	0
Shewanellaceae	0.10455	0.000923551	0.228133	0.859504		0.438073	0.348031	0.132695	0.274168	0.784203		0.834158	0.854004	0.359833	0.650558		0.936594	0.864322	0.485646	0.930077	0.937143		0.868874	0.619792	0.285714	0.191176	0.00292113		0.663029	0.342448	0.796555	0.623377	0.915114	0.300287	0.78481
Enterobacteriaceae	0.82333	0.996614	0.734896	0		0	0	0.00136799	0.0190174	0		0	0.0146484	0	0		0.0362319	0	0	0	0.0380952		0	0.00520833	0	0.00245098	0		0.00136426	0.00130208	0	0	0.0010352	0.0804598	0.0021097
Moraxellaceae	0	0	0	0		0	0	0.00136799	0.00316957	0		0.0148515	0	0	0		0	0	0	0	0		0	0	0	0.00163399	0		0.0190996	0	0	0	0	0.590517	0.0147679
Pseudomonadaceae	0	0	0	0		0	0	0.00136799	0.00792393	0		0.0049505	0	0	0		0	0.0163317	0	0	0		0.00264901	0	0	0	0		0.304229	0	0	0	0	0	0
Unassigned	0.00193611	0.0024628	0.00270514	0.00688705		0.00344037	0.00944882	0.0834473	0.0364501	0.00987306		0.00742574	0	0	0		0	0	0.0311005	0	0.000634921		0	0.00173611	0.00607903	0.00245098	0		0	0	0	0	0	0	0
Others	0.0122489	0	0.00271248	0.0153846		0.0283019	0.119929	0.011065	0.0823328	0.0245665		0.0074813	0.0204285	0.014862	0.0846774		0	0.0627503	0.0502513	0.00464876	0.016129		0.0161507	0.00348432	0.0444444	0.0533563	0		0.00825309	0.00655308	0.00660611	0.0255272	0.0511425	0.0220264	0.00423729

## Sheet: rainy season
Bacterial family	Ac_KBU					Ac_DZW						Ac_OPB						Ki_ATT					Ki_DD1/2						Ki_KAW						Ki_MAH							Ki_TAH
Bacillales_Family XII	0	0	0	0		0	0	0	0	0.118182		0	0	0	0.0112994	0		0	0	0	0		0	0	0	0	0		0	0	0	0	0		0	0	0	0	0	0		0	0	0	0
Clostridiales_Family XI	0	0	0	0		0.025	0	0	0	0.0030303		0	0	0	0.0112994	0		0.05	0	0	0		0	0	0	0	0		0	0	0	0	0		0	0	0	0	0	0		0	0	0	0
Cyanobacteria_FamilyII	0	0	0	0		0	0.0158013	0	0	0.212121		0	0	0	0	0		0	0	0	0		0	0	0	0	0		0	0	0	0	0		0	0	0	0	0	0		0	0	0	0
Aeromonadaceae	0	0	0	0.0172414		0	0	0	0	0		0	0	0	0	0		0	0	0	0		0	0	0.00840336	0	0		0.00662252	0	0	0	0		0	0.739356	0	0	0	0		0	0	0	0
Bradyrhizobiaceae	0	0	0	0		0	0	0.00598802	0	0.0121212		0.0078125	0	0	0	0.0305556		0	0	0.0185567	0		0.0210379	0	0	0.0025974	0.00471328		0	0.00724638	0.270202	0.00408163	0		0.00613497	0	0	0.0476191	0.0145985	0		0.00277778	0	0.0166667	0.00369004
Enterobacteriaceae	0	0.997925	0.016129	0		0.0125	0	0	0	0		0	0	0.967828	0.0225989	0		0.00147059	0	0	0.0645161		0	0	0	0	0.627651		0	0	0.0227273	0.0163265	0		0.00613497	0	0	0.0476191	0.0583942	0		0	0.0338164	0.0166667	0.00369004
Lachnospiraceae	0	0	0	0		0	0.00225734	0	0	0		0	0	0	0.079096	0		0	0	0	0		0	0	0	0	0		0	0	0	0	0		0	0	0	0	0	0		0	0	0	0
Leuconostocaceae	0	0	0	0.0689655		0	0	0	0	0.00606061		0	0	0	0.00564972	0		0	0	0	0		0	0	0	0	0		0	0	0	0	0		0	0	0	0.0476191	0	0		0	0	0	0
Methylobacteriaceae	0	0	0	0		0.1375	0	0	0	0.00909091		0	0	0	0	0.00833333		0	0	0	0		0.0140252	0	0	0.00692641	0.00157109		0	0	0	0	0		0	0	0	0	0	0		0	0	0	0
Microbacteriaceae	0	0	0.016129	0.0344828		0.1625	0	0	0	0.0030303		0	0.0380952	0	0	0		0	0	0	0		0	0	0	0	0.0125687		0	0	0	0	0		0	0	0	0	0	0		0	0	0	0
Peptostreptococcaceae	0	0	0	0.0689655		0	0.00451467	0.0658683	0.134021	0		0	0	0	0	0		0	0	0	0		0	0	0	0	0		0	0	0	0	0		0	0	0	0	0	0		0	0	0	0
Pseudomonadaceae	0	0	0	0		0	0	0	0	0.421212		0	0	0	0.0169491	0		0	0	0.00618557	0		0	0	0	0	0.0117832		0	0	0	0	0		0.00613497	0	0	0	0	0		0.00277778	0	0	0.0258303
Rhodospirillaceae	0	0	0	0		0	0	0	0	0		0	0	0	0	0		0	0.0027027	0	0		0	0	0	0	0		0	0	0	0	0		0	0	0	0.214286	0	0		0	0	0	0
Rubrobacteriaceae	0	0	0	0		0.3875	0	0	0	0		0	0	0	0	0		0	0	0	0		0	0	0	0	0		0	0	0	0	0		0	0	0	0	0	0		0	0	0	0
Shewanellaceae	0.943396	0.0019151	0.956989	0.672414		0	0.604966	0.850299	0.78866	0.0121212		0.765625	0.961905	0.0308311	0.706215	0.858333		0.173529	0.991892	0.973196	0.903226		0.962132	0.983607	0.991597	0.0562771	0.274155		0.900662	0.978261	0.681818	0.97551	1		0.95092	0.253375	0.995798	0.607143	0.912409	0.998314		0.947222	0.956522	0.95	0.96679
Staphylococcaceae	0.0377359	0.000159591	0	0		0.125	0.00225734	0	0.0257732	0.00606061		0.0390625	0	0	0.0564972	0.0444445		0.00147059	0	0	0		0	0.0163934	0	0.925541	0.0267086		0	0.00724638	0	0	0		0.00613497	0	0	0	0	0		0.0194444	0.00483092	0.0166667	0
Streptococcaceae	0	0	0.00537634	0.0862069		0	0.363431	0.0718563	0	0.0424242		0.109375	0	0	0.039548	0.0333333		0.773529	0	0	0		0	0	0	0.000865801	0.00235664		0	0	0	0.00408163	0		0	0	0	0	0	0		0	0.00483092	0	0
Veillonellaceae	0	0	0.00537634	0		0	0.00225734	0	0	0		0.0390625	0	0	0	0.0194444		0	0	0	0		0	0	0	0	0		0	0	0	0	0		0	0	0	0	0	0		0	0	0	0
Unassigned	0	0	0	0		0	0.00225734	0	0	0.0272727		0	0	0	0	0.00277778		0	0	0	0		0	0	0	0.00779221	0		0	0	0	0	0		0	0	0	0	0	0		0.00555556	0	0	0
unclassified Acidobacteria Subgroup 3	0	0	0	0		0.1375	0	0	0	0		0	0	0	0	0		0	0	0	0		0	0	0	0	0		0	0	0	0	0		0	0	0	0	0	0		0	0	0	0
unclassified Acidobacteria Subgroup4	0	0	0	0		0	0	0	0.0515464	0		0	0	0	0	0		0	0	0	0		0	0	0	0	0		0	0	0	0	0		0	0	0	0	0	0		0	0	0	0
unclassified Obscuribacterales	0	0	0	0		0	0	0	0	0		0	0	0	0	0		0	0	0	0		0	0	0	0	0		0	0	0	0	0		0.0245399	0	0.00420168	0.0357143	0	0		0	0	0	0
Others	0.0188679	0	0	0.0517241		0.0125	0.00225734	0.00598802	0	0.127273		0.0390625	0	0.00134048	0.0508475	0.00277778		0	0.00540541	0.00206186	0.0322581		0.00280505	0	0	0	0.0384917		0.0927152	0.00724638	0.0252525	0	0		0	0.00726895	0	0	0.0145985	0.00168634		0.0222222	0	0	0
