# Supplementary material for: Seasonality and Locality Affect the Diversity of Anopheles gambiae and Anopheles coluzzii Midgut Microbiota from Ghana
Source: PLoS One. 2016 Jun 20;11(6):e0157529. doi: 10.1371/journal.pone.0157529 (PMC4913965; doi:10.1371/journal.pone.0157529)
Supplement: S5 Table — (XLSX) [file pone.0157529.s010.xlsx]

## Sheet: dry season
Šidák's multiple comparisons test	Mean 1	Mean 2	p-value
Aeromonadaceae
DZW vs. DD2	0.001377	0.5357	0.03
OPB vs. DD2	0.00660622	0.535663	0.01
ATT vs. DD2	0.01667	0.5357	0.03
DD1 vs. DD2	0.008762	0.5357	0.01
DD2 vs. KAW	0.5357	0.02666	0.005
Shewanellaceae
DZW vs. DD1	0.298278	0.830756	0.03
OPB vs. DD1	0.395434	0.830756	0.01
DD1 vs. DD2	0.8308	0.3937	0.04
Enterobacteriaceae
DZW vs. OPB	0.63871	0.00407708	0.01
DZW vs. ATT	0.63871	0.00366211	0.03
DZW vs. DD1	0.63871	0.0148654	0.01
DZW vs. DD2	0.6387	0.001532	0.01
DZW vs. KAW	0.63871	0.0123244	0.003
Cyanobacteria_Family II
OPB vs. KAW	0.120943	0.000602773	0.03
Bradyrhizobiaceae
OPB vs. KAW	0.0300565	0.0148674	0.03
