# Supplementary material for: Seasonality and Locality Affect the Diversity of Anopheles gambiae and Anopheles coluzzii Midgut Microbiota from Ghana
Source: PLoS One. 2016 Jun 20;11(6):e0157529. doi: 10.1371/journal.pone.0157529 (PMC4913965; doi:10.1371/journal.pone.0157529)
Supplement: S6 Table — (XLSX) [file pone.0157529.s011.xlsx]

## Sheet: Revised_2way ANOVA of no_Halo_d
Within each row, compare columns (simple effects within rows)
Number of families analyses	15
Number of comparisons per family	15
Alpha	0.05
Tukey's multiple comparisons test
Aeromonas	Mean 1	Mean 2	p-value
DZW vs. DD2	0	0.981499	1.95139e-14
OPB vs. DD2	0.00437907	0.981499	1.64864e-10
ATT vs. DD2	0.00247525	0.981499	3.14089e-10
KAW vs. DD2	0.00778182	0.981499	1.20548e-07
Shewanella
DZW vs. ATT	0.166342	0.742358	5.56266e-14
DZW vs. KAW	0.166342	0.666737	2.31462e-06
DZW vs. DD1	0.166342	0.00292113	0.000276743
OPB vs. ATT	0.298242	0.742358	1.52756e-06
OPB vs. KAW	0.298242	0.666737	5.69459e-05
OPB vs. DD1	0.298242	0.937143	2.61292e-06
ATT vs. DD2	0.742358	0.00292113	1.49722e-08
KAW vs. DD2	0.666737	0.00292113	5.50435e-05
Thorsellia
DZW vs. OPB	0.779113	0.000341997	7.97583e-14
DZW vs. ATT	0.779113	0	1.77302e-17
DZW vs. KAW	0.779113	0.0010483	8.68291e-11
DZW vs. DD1	0.779113	0.0380952	1.19971e-12
DZW vs. DD2	0.779113	0	5.77842e-13
